# Supplementary material for: Altered PLCβ/IP3/Ca2+ Signaling Pathway Activated by GPRCs in Olfactory Neuronal Precursor Cells Derived from Patients Diagnosed with Schizophrenia
Source: Biomedicines. 2024 Oct 15;12(10):2343. doi: 10.3390/biomedicines12102343 (PMC11504003; doi:10.3390/biomedicines12102343)
Supplement: Supplementary file 1 [file biomedicines-12-02343-s001.zip]

Archive with 1 entries (1 files):
- biomedicines-3233617-supplementary.pdf
